# Supplementary material for: Physical Blending of Fractionated Bambangan Kernel Fat Stearin and Palm Oil Mid-Fraction to Formulate Cocoa Butter Equivalent
Source: Foods. 2023 Apr 23;12(9):1744. doi: 10.3390/foods12091744 (PMC10178490; doi:10.3390/foods12091744)
Supplement: Supplementary file 1 [file foods-12-01744-s001.zip]

Archive with 1 entries (1 files):
- foods-2176531-supplementary.pdf
